# Supplementary material for: Spatial regulation of the glycocalyx component podocalyxin is a switch for prometastatic function
Source: Sci Adv. 2023 Feb 3;9(5):eabq1858. doi: 10.1126/sciadv.abq1858 (PMC9897673; doi:10.1126/sciadv.abq1858)
Supplement: Supplementary file 2 — Tables S1 to S3 [file sciadv.abq1858_tables_s1_to_s3.zip]

Archive with 3 entries (3 files):
- sciadv.abq1858_table_s1.xlsx
- sciadv.abq1858_table_s2.xlsx
- sciadv.abq1858_table_s3.xlsx
