# Supplementary material for: Spatial regulation of the glycocalyx component podocalyxin is a switch for prometastatic function
Source: Sci Adv. 2023 Feb 3;9(5):eabq1858. doi: 10.1126/sciadv.abq1858 (PMC9897673; doi:10.1126/sciadv.abq1858)
Supplement: Supplementary file 2 — Tables S1 to S3 [file sciadv.abq1858_tables_s1_to_s3.zip › sciadv.abq1858_table_s2.xlsx]

## Sheet: Sheet1
Target gene	shRNA target sequence (5' - 3')	Target Location
shRNA
Scramble	CCGCAGGTATGCACGCGT
Podxl KD#2	AGCCACGTAAGGGACTTTATA	3' UTR
Lgals3 KD#2	CCCACGCTTCAATGAGAACAA	CDS
Lgals3 KD#3	GCAGTACAATCATCGGGTTAA	CDS
Cd29 (Itgb1) KD#2	AATCCCAGAGGCTCCAAAGA	CDS
sgRNA
Scramble	GACCGGAACGATCTCGCGTA
Podxl KO#1	AATGCCGTTGCCGGGCTCGT
