# Supplementary material for: Spatial regulation of the glycocalyx component podocalyxin is a switch for prometastatic function
Source: Sci Adv. 2023 Feb 3;9(5):eabq1858. doi: 10.1126/sciadv.abq1858 (PMC9897673; doi:10.1126/sciadv.abq1858)
Supplement: Supplementary file 3 — Movies S1 to S7 [file sciadv.abq1858_movies_s1_to_s7.zip]

Archive with 7 entries (7 files):
- sciadv.abq1858_movie_s1.mp4
- sciadv.abq1858_movie_s2.mp4
- sciadv.abq1858_movie_s3.mp4
- sciadv.abq1858_movie_s4.mp4
- sciadv.abq1858_movie_s5.mp4
- sciadv.abq1858_movie_s6.mp4
- sciadv.abq1858_movie_s7.avi
